# Supplementary material for: The Biosynthesis of Bacterial Cellulose Composites Accompanied by Spray Feeding of Biomasses
Source: Polymers (Basel). 2024 Sep 8;16(17):2541. doi: 10.3390/polym16172541 (PMC11397784; doi:10.3390/polym16172541)
Supplement: Supplementary file 1 [file polymers-16-02541-s001.zip]

Archive with 1 entries (1 files):
- polymers-3082585-supplementary.pdf
